# Supplementary material for: The Freshwater Sponge Ephydatia fluviatilis Harbours Diverse Pseudomonas Species (Gammaproteobacteria, Pseudomonadales) with Broad-Spectrum Antimicrobial Activity
Source: PLoS One. 2014 Feb 12;9(2):e88429. doi: 10.1371/journal.pone.0088429 (PMC3922812; doi:10.1371/journal.pone.0088429)
Supplement: Table S1 — Closest 16S rRNA and gacA gene relatives of fluorescent Pseudomonas spp. isolated from Ephydatia fluviatilis . (XLSX) [file pone.0088429.s001.xlsx]

## Sheet: Table S1
Table S1. Closest 16S rRNA and gacA gene relatives of fluorescent Pseudomonas spp. isolated from Ephydatia fluviatilis
isolate Nr.	isolate Code	BOXa	Closest cultured 16S rRNA gene relative - RDPb	Scorec	Closest type strain 16S rRNA gene relative - RDP	Score	Similarity [%]	Closest gacA gene relative - NCBId	Similarity [%]
1	SE-1-01	III	Pseudomonas sp. TAD001; FJ225153	1000	Pseudomonas reinekei (T); type strain: MT1; AM293565	0.971	100	Pseudomonas fluorescens Pf0-1, complete genome; CP000094	89.2
2	SE-1-02	S	Pseudomonas mandelii (T); CIP 105273; AF058286	1000	Pseudomonas mandelii (T); CIP 105273; AF058286	1000	100	Uncultured Pseudomonas sp. clone C2 GacA (gacA) gene; EF417463.1	91.7
3	SE-1-03	S	Pseudomonas sp. SAJ4; HQ876747	1000	Pseudomonas oryzihabitans (T); IAM 1568; D84004	0.938	99.6	n.a.
9	SE-1-09	S	Pseudomonas fluorescens; ABc9; EU862565	0.990	Pseudomonas jessenii (T); CIP 105274; AF068259	0.962	99.4	Uncultured Pseudomonas sp. clone C3 GacA (gacA) gene; EF417464.1	94.6
10	SE-1-10	XIV	Pseudomonas sp.; S2.14; Z48280	1000	Pseudomonas jessenii (T); CIP 105274; AF068259	0.953	99.1	Uncultured Pseudomonas sp. clone C3 GacA (gacA) gene; EF417464.1	95.1
11	SE-1-11	XI	Pseudomonas plecoglossicida; S14; DQ095902	0.991	Pseudomonas jessenii (T); CIP 105274; AF068259	0.987	99.7	Pseudomonas fluorescens Pf0-1, complete genome; CP000094	87.8
13	SE-1-13	S	Pseudomonas sp. 100-p12_2; GU068643	1000	Pseudomonas mandelii (T); CIP 105273; AF058286	0.992	100	Uncultured Pseudomonas sp. clone K10 GacA (gacA) gene; EF417475.1	91.5
15	SE-1-15	S	Pseudomonas migulae; AY047218	1000	Pseudomonas migulae (T); CIP 105470; AF074383	0.964	99.4	Uncultured Pseudomonas sp. clone C7 GacA (gacA) gene; EF417468.1	91.2
18	SE-2-01	XII	Pseudomonas sp. BS; AB180241	1000	Pseudomonas monteilii (T); CIP 104883; AF064458	0.977	100	Pseudomonas alkylphenolia strain KL28 GacA (gacA) gene; EF583622.1	89.2
19	SE-2-02	S	Pseudomonas sp. CL1.91; FM173467	0.985	Pseudomonas jessenii (T); CIP 105274; AF068259	0.951	99.4	Uncultured Pseudomonas sp. clone C3 GacA (gacA) gene; EF417464.1	94.3
22	SE-2-05	S	Pseudomonas sp. CL2.50; FM173576	0.991	Pseudomonas jessenii (T); CIP 105274; AF068259	0.965	99.4	Uncultured Pseudomonas sp. clone C3 GacA (gacA) gene; EF417464.1	94.5
32	SF-1-07	VI	Pseudomonas jessenii; FB18; AM933510	1000	Pseudomonas jessenii (T); CIP 105274; AF068259	0.957	99.1	Pseudomonas fluorescens Pf0-1, complete genome; CP000094	89.2
37	SF-2-03	VI	Pseudomonas jessenii; FB18; AM933510. Pseudomonas sp.; S2.14; Z48280	1000	Pseudomonas jessenii (T); CIP 105274; AF068259	0.962	99.1	Pseudomonas fluorescens Pf0-1, complete genome; CP000094	89.1
39	SF-2-05	VI	Pseudomonas jessenii; FB18; AM933510	1000	Pseudomonas jessenii (T); CIP 105274; AF068259	0.956	99.1	Pseudomonas fluorescens Pf0-1, complete genome; CP000094	88.9
50	SF-3-08	S	Pseudomonas gessardii; P14; AY972170	1000	Pseudomonas cedrina (T); CFML 96-198; AF064461	0.985	100	Uncultured Pseudomonas sp. clone C7 GacA (gacA) gene; EF417468.1	95.7
51	SG-1-01	V	Pseudomonas sp. TAD027; FJ225179	1000	Pseudomonas koreensis (T); Ps 9-14; AF468452	0.928	99.4	Pseudomonas fluorescens Pf0-1, complete genome; CP000094	89.9
52	SG-1-02	S	Pseudomonas mandelii (T); CIP 105273; AF058286	1000	Pseudomonas mandelii (T); CIP 105273; AF058286	1000	100	Uncultured Pseudomonas sp. clone C2 GacA (gacA) gene; EF417463.1	92.4
53	SG-1-03	S	Pseudomonas sp.; S2.14; Z48280	1000	Pseudomonas reinekei (T); type strain: MT1; AM293565	0.920	98.7	Uncultured Pseudomonas sp. clone K01 GacA (gacA) gene; EF417474.1	89.9
54	SG-1-04	S	Pseudomonas sp. 3-7; HM057099	1000	Pseudomonas mandelii (T); CIP 105273; AF058286	0.978	100	Uncultured Pseudomonas sp. clone K24 GacA (gacA) gene; EF417476.1	92.4
55	SG-1-05	S	Pseudomonas putida; ES07-6; AM117472. Pseudomonas sp. 1b-7 (2); FJ639209	1000	Pseudomonas umsongensis (T); Ps 3-10; AF468450	0.927	99.6	Pseudomonas fluorescens Pf0-1, complete genome; CP000094	88.2
56	SG-1-06	S	Pseudomonas migulae; T19; EU111700	1000	Pseudomonas migulae (T); CIP 105470; AF074383	0.999	100	Uncultured Pseudomonas sp. clone K24 GacA (gacA) gene; EF417476.1	93.6
57	SG-1-07	VIII	Pseudomonas migulae; P11; AY972167	1000	Pseudomonas migulae (T); CIP 105470; AF074383	0.950	99.4	Uncultured Pseudomonas sp. clone C7 GacA (gacA) gene; EF417468.1	91.5
58	SG-1-08	S	Pseudomonas sp. CL1.20; FM173400	0.986	Pseudomonas jessenii (T); CIP 105274; AF068259	0.949	99.4	Uncultured Pseudomonas sp. clone C3 GacA (gacA) gene; EF417464.1	94.6
60	SG-1-10	S	Pseudomonas sp. 1b-7 (2); FJ639209	1000	Pseudomonas umsongensis (T); Ps 3-10; AF468450	0.962	99.6	Pseudomonas fluorescens Pf0-1, complete genome; CP000094	88.7
62	SG-1-12	S	Pseudomonas brenneri; G101; EF204231	1000	Pseudomonas brenneri (T); CFML 97-391T; AF268968	0.985	100	Uncultured Pseudomonas sp. clone C9 GacA (gacA) gene; EF417470.1	86.2
65	SG-1-15	S	Pseudomonas sp. 1b-7 (2); FJ639209	1000	Pseudomonas umsongensis (T); Ps 3-10; AF468450	0.925	99.6	Pseudomonas fluorescens Pf0-1, complete genome; CP000094	89.9
67	SG-1-17	V	Pseudomonas sp. TAD027; FJ225179	1000	Pseudomonas koreensis (T); Ps 9-14; AF468452	0.912	99.4	Pseudomonas fluorescens Pf0-1, complete genome; CP000094	90.1
68	SG-2-01	S	Pseudomonas sp. 1b-7 (2); FJ639209	1000	Pseudomonas umsongensis (T); Ps 3-10; AF468450	0.950	99.6	Uncultured Pseudomonas sp. clone C3 GacA (gacA) gene; EF417464.1	95.5
69	SG-2-02	S	Pseudomonas sp. PE1-2-6; AJ969081	1000	Pseudomonas umsongensis (T); Ps 3-10; AF468450	0.923	99.6	Pseudomonas fluorescens Pf0-1, complete genome; CP000094	88.0
73	SG-2-06	XIII	Pseudomonas sp. 1b-7 (2); FJ639209	1000	Pseudomonas umsongensis (T); Ps 3-10; AF468450	0.912	99.6	Pseudomonas fluorescens Pf0-1, complete genome; CP000094	90.1
76	SH-1-01	IV	Pseudomonas sp. CL1.20; FM173400	0.986	Pseudomonas jessenii (T); CIP 105274; AF068259	0.951	99.4	Uncultured Pseudomonas sp. clone C3 GacA (gacA) gene; EF417464.1	94.4
81	SH-1-06	S	Pseudomonas sp. 100-p12_2; GU068643	0.991	Pseudomonas mandelii (T); CIP 105273; AF058286	0.988	100	Uncultured Pseudomonas sp. clone C2 GacA (gacA) gene; EF417463.1	95.7
85	SH-1-10	I	Pseudomonas sp. LD119; AM913915; Pseudomonas protegens (T); CHA0; AJ278812	0.999 0.990	Pseudomonas protegens (T); CHA0; AJ278812	0.990	99.8	Pseudomonas fluorescens Pf-5, complete genome,CP000076.1	91.8
86	SH-1-11	VII	Pseudomonas migulae; AY047218	1000	Pseudomonas migulae (T); CIP 105470; AF074383	0.964	99.4	Uncultured Pseudomonas sp. clone C7 GacA (gacA) gene; EF417468.1	91.1
88	SH-1-13	X	Pseudomonas sp. 1b-7 (2); FJ639209. Pseudomonas sp. KSH3; EU482040	1000	Pseudomonas umsongensis (T); Ps 3-10; AF468450	0.963	99.6	Pseudomonas fluorescens Pf0-1, complete genome; CP000094	88.2
91	SH-1-16	S	Pseudomonas sp. 1b-7 (2); FJ639209	1000	Pseudomonas umsongensis (T); Ps 3-10; AF468450	0.937	99.6	Pseudomonas fluorescens Pf0-1, complete genome; CP000094	88.5
94	SH-2-02	XV	Pseudomonas sp. CL2.50; FM173576	0.991	Pseudomonas jessenii (T); CIP 105274; AF068259	0.954	99.4	Uncultured Pseudomonas sp. clone C3 GacA (gacA) gene; EF417464.1	94.6
95	SH-2-03	S	Pseudomonas mandelii (T); CIP 105273; AF058286	1000	Pseudomonas mandelii (T); CIP 105273; AF058286	1000	100	Uncultured Pseudomonas sp. clone C2 GacA (gacA) gene; EF417463.1	92.6
96	SH-2-04	S	Pseudomonas sp.; S2.16; Z48281	1000	Pseudomonas umsongensis (T); Ps 3-10; AF468450	0.965	99.8	Uncultured Pseudomonas sp. clone C6 GacA (gacA) gene; EF417467.1	94.8
98	SH-2-06	IX	Pseudomonas sp.; S2.16; Z48281	1000	Pseudomonas jessenii (T); CIP 105274; AF068259	0.960	99.6	Uncultured Pseudomonas sp. clone C3 GacA (gacA) gene; EF417464.1	96.1
105	SG-1-101	S	Pseudomonas gessardii; P14; AY972170	1000	Pseudomonas cedrina (T); CFML 96-198; AF064461	0.985	100	Uncultured Pseudomonas sp. clone C7 GacA (gacA) gene; EF417468.1	94.8
106	SG-1-102	S	Pseudomonas sp.; S2.14; Z48280	1000	Pseudomonas jessenii (T); CIP 105274; AF068259	0.968	99.1	Uncultured Pseudomonas sp. clone C3 GacA (gacA) gene; EF417464.1	95.7
108	SH-1-102	II	Pseudomonas sp.; S2.14; Z48280	1000	Pseudomonas jessenii (T); CIP 105274; AF068259	0.967	99.1	Uncultured Pseudomonas sp. clone C3 GacA (gacA) gene; EF417464.1	95.3
aBOX-PCR fingerprints as determined in Figure 2.
bRDP - Ribosomal Database Project.
cSequence match score of RDP: number of (unique) 7-base oligomers shared between a query sequence and a given sequence in the rdp database divided by the lowest number of unique oligos in either of the two sequences.
dNCBI - National Center for Biotechnology Information.
